# Supplementary material for: Melatonin Supplementation Alters Maternal and Fetal Amino Acid Concentrations and Placental Nutrient Transporters in a Nutrient Restriction Bovine Model
Source: Metabolites. 2022 Dec 2;12(12):1208. doi: 10.3390/metabo12121208 (PMC9782144; doi:10.3390/metabo12121208)
Supplement: Supplementary file 1 [file metabolites-12-01208-s001.zip]

Archive with 1 entries (1 files):
- metabolites-2045871-supplementary.pdf
